# Supplementary material for: ﻿Taxonomic and nomenclatural notes on Geodiaprialongiceps Kieffer, 1911 (Hymenoptera, Diapriidae) and synonymy of the genus Geodiapria Kieffer, 1910
Source: Zookeys. 2023 Oct 23;1183:1–11. doi: 10.3897/zookeys.1183.110952 (PMC10616777; doi:10.3897/zookeys.1183.110952)
Supplement: XML Treatment for Basalys [file zookeys.1183.110952-treatment1.xml]

<!DOCTYPE tp:taxon-treatment
  PUBLIC "-//TaxonX//DTD Taxonomic Treatment Publishing DTD v0 20100105//EN" "tax-treatment-NSO.dtd">
<tp:taxon-treatment xmlns:tp="http://www.plazi.org/taxpub"><tp:treatment-meta><kwd-group><label>Taxon classification</label><kwd>
              <named-content content-type="kingdom">Animalia</named-content>
            </kwd><kwd>
              <named-content content-type="order">Hymenoptera</named-content>
            </kwd><kwd>
              <named-content content-type="family">Diapriidae</named-content>
            </kwd></kwd-group><mixed-citation publication-type="journal"><person-group><name><surname>Hübner</surname><given-names>Jeremy</given-names></name><name><surname>Chemyreva</surname><given-names>Vasilisa G.</given-names></name><name><surname>Notton</surname><given-names>David G.</given-names></name></person-group><article-title>﻿Taxonomic and nomenclatural notes on <italic><tp:taxon-name><tp:taxon-name-part taxon-name-part-type="genus" reg="Geodiapria">Geodiapria</tp:taxon-name-part><tp:taxon-name-part taxon-name-part-type="species" reg="longiceps">longiceps</tp:taxon-name-part></tp:taxon-name></italic> Kieffer, 1911 (<tp:taxon-name><tp:taxon-name-part taxon-name-part-type="order">Hymenoptera</tp:taxon-name-part></tp:taxon-name>, <tp:taxon-name><tp:taxon-name-part taxon-name-part-type="family">Diapriidae</tp:taxon-name-part></tp:taxon-name>) and synonymy of the genus <italic><tp:taxon-name><tp:taxon-name-part taxon-name-part-type="genus" reg="Geodiapria">Geodiapria</tp:taxon-name-part></tp:taxon-name></italic> Kieffer, 1910</article-title><source>Zookeys</source><day>23</day><month>10</month><year>2023</year><volume>1183</volume><fpage>1</fpage><lpage>11</lpage><pub-id pub-id-type="doi">10.3897/zookeys.1183.110952</pub-id></mixed-citation></tp:treatment-meta><tp:nomenclature><label>﻿</label><tp:taxon-name>
            <object-id xmlns:xlink="http://www.w3.org/1999/xlink" content-type="arpha" xlink:type="simple">4981AF53-0749-57FF-B7A0-6A030C654546</object-id>
            <tp:taxon-name-part taxon-name-part-type="genus" reg="Basalys">Basalys</tp:taxon-name-part>
          </tp:taxon-name><tp:taxon-authority>Westwood, 1833</tp:taxon-authority><tp:nomenclature-citation-list><tp:nomenclature-citation><tp:taxon-name>
                <tp:taxon-name-part taxon-name-part-type="genus" reg="Basalys">Basalys</tp:taxon-name-part>
              </tp:taxon-name><comment>Westwood, 1833: 343. Type species <tp:taxon-name><tp:taxon-name-part taxon-name-part-type="genus" reg="Basalys">Basalys</tp:taxon-name-part><tp:taxon-name-part taxon-name-part-type="species" reg="fumipennis">fumipennis</tp:taxon-name-part></tp:taxon-name> Westwood, 1833 by monotypy.</comment></tp:nomenclature-citation><tp:nomenclature-citation><tp:taxon-name>
                <tp:taxon-name-part taxon-name-part-type="genus" reg="Loxotropa">Loxotropa</tp:taxon-name-part>
              </tp:taxon-name><comment>auctt. nec Förster, 1856.</comment></tp:nomenclature-citation><tp:nomenclature-citation><tp:taxon-name>
                <tp:taxon-name-part taxon-name-part-type="genus" reg="Geodiapria">Geodiapria</tp:taxon-name-part>
              </tp:taxon-name><comment>Kieffer, 1910: 707, syn. nov. Type species <tp:taxon-name><tp:taxon-name-part taxon-name-part-type="genus" reg="Geodiapria">G.</tp:taxon-name-part><tp:taxon-name-part taxon-name-part-type="species" reg="longiceps">longiceps</tp:taxon-name-part></tp:taxon-name> Kieffer, 1911 by subsequent monotypy.</comment></tp:nomenclature-citation></tp:nomenclature-citation-list></tp:nomenclature><tp:treatment-sec sec-type="notes" id="SECID0ETOAC"><title>Notes.</title><p>Other generic synonyms are omitted from the above list for simplicity. A diagnosis and detailed description of <italic><tp:taxon-name><tp:taxon-name-part taxon-name-part-type="genus" reg="Basalys">Basalys</tp:taxon-name-part></tp:taxon-name></italic> was given by <xref ref-type="bibr" rid="B9">Masner and García (2002)</xref>, hence, only a brief diagnosis is given here. Further information on synonyms can be obtained from <xref ref-type="bibr" rid="B4">Johnson (1992)</xref>.</p></tp:treatment-sec><tp:treatment-sec sec-type="diagnosis" id="SECID0EIPAC"><title>Diagnosis.</title><p>Small, smooth and shining wasps; head and mesosoma with long scattered hairs; antennal shelf usually distinctly prominent; female antenna 12-segmented, with strongly abrupt 3- or 4-segmented clava; male antenna 14-segmented with A4 distinctly modified; fore wing with submarginal vein slightly remote from fore margin of wing, costal vein absent, stigmal vein often moderately developed, basal vein always present in macropterous forms, straight, usually strongly pigmented, perpendicular to but never contiguous with submarginal vein.</p></tp:treatment-sec><tp:treatment-sec sec-type="remarks" id="SECID0ENPAC"><title>Remarks.</title><p>We discovered that the type species of <italic><tp:taxon-name><tp:taxon-name-part taxon-name-part-type="genus" reg="Geodiapria">Geodiapria</tp:taxon-name-part></tp:taxon-name></italic>, that is <italic><tp:taxon-name><tp:taxon-name-part taxon-name-part-type="genus" reg="Geodiapria">G.</tp:taxon-name-part><tp:taxon-name-part taxon-name-part-type="species" reg="longiceps">longiceps</tp:taxon-name-part></tp:taxon-name></italic>, is a <italic><tp:taxon-name><tp:taxon-name-part taxon-name-part-type="genus" reg="Basalys">Basalys</tp:taxon-name-part></tp:taxon-name></italic>, a synonym of <italic><tp:taxon-name><tp:taxon-name-part taxon-name-part-type="genus" reg="Basalys">B.</tp:taxon-name-part><tp:taxon-name-part taxon-name-part-type="species" reg="rufocinctus">rufocinctus</tp:taxon-name-part></tp:taxon-name></italic> (see below) and so <italic><tp:taxon-name><tp:taxon-name-part taxon-name-part-type="genus" reg="Geodiapria">Geodiapria</tp:taxon-name-part></tp:taxon-name></italic> becomes a junior synonym of <italic><tp:taxon-name><tp:taxon-name-part taxon-name-part-type="genus" reg="Basalys">Basalys</tp:taxon-name-part></tp:taxon-name></italic> syn. nov.</p></tp:treatment-sec><ref-list><ref id="B9"><mixed-citation xmlns:xlink="http://www.w3.org/1999/xlink" xlink:type="simple"><person-group><name name-style="western"><surname>Masner</surname><given-names>L</given-names></name><name name-style="western"><surname>García</surname><given-names>JL</given-names></name></person-group> (<year>2002</year>) <article-title>The genera of <tp:taxon-name><tp:taxon-name-part taxon-name-part-type="subfamily">Diapriinae</tp:taxon-name-part></tp:taxon-name> (<tp:taxon-name><tp:taxon-name-part taxon-name-part-type="order">Hymenoptera</tp:taxon-name-part></tp:taxon-name>: <tp:taxon-name><tp:taxon-name-part taxon-name-part-type="family">Diapriidae</tp:taxon-name-part></tp:taxon-name>) in the New World.</article-title><source>Bulletin of the American Museum of Natural History</source><volume>268</volume>: <fpage>1</fpage>–<lpage>138</lpage>. <ext-link xlink:href="10.1206/0003-0090(2002)268%3C0001:TGODHD%3E2.0.CO;2" ext-link-type="doi" xlink:type="simple">https://doi.org/10.1206/0003-0090(2002)268&lt;0001:TGODHD&gt;2.0.CO;2</ext-link></mixed-citation></ref><ref id="B4"><mixed-citation xmlns:xlink="http://www.w3.org/1999/xlink" xlink:type="simple"><person-group><name name-style="western"><surname>Johnson</surname><given-names>N</given-names></name></person-group> (<year>1992</year>) <article-title>Catalog of world species of <tp:taxon-name><tp:taxon-name-part taxon-name-part-type="superfamily">Proctotrupoidea</tp:taxon-name-part></tp:taxon-name>, exclusive of <tp:taxon-name><tp:taxon-name-part taxon-name-part-type="family">Platygastridae</tp:taxon-name-part></tp:taxon-name> (<tp:taxon-name><tp:taxon-name-part taxon-name-part-type="order">Hymenoptera</tp:taxon-name-part></tp:taxon-name>).</article-title><source>Memoirs of the American Entomological Institute</source><volume>51</volume>: <fpage>1</fpage>–<lpage>825</lpage>.</mixed-citation></ref></ref-list></tp:taxon-treatment>
