# Supplementary material for: ﻿Taxonomic and nomenclatural notes on Geodiaprialongiceps Kieffer, 1911 (Hymenoptera, Diapriidae) and synonymy of the genus Geodiapria Kieffer, 1910
Source: Zookeys. 2023 Oct 23;1183:1–11. doi: 10.3897/zookeys.1183.110952 (PMC10616777; doi:10.3897/zookeys.1183.110952)
Supplement: XML Treatment for Basalys rufocinctus [file zookeys.1183.110952-treatment2.xml]

<!DOCTYPE tp:taxon-treatment
  PUBLIC "-//TaxonX//DTD Taxonomic Treatment Publishing DTD v0 20100105//EN" "tax-treatment-NSO.dtd">
<tp:taxon-treatment xmlns:tp="http://www.plazi.org/taxpub"><tp:treatment-meta><kwd-group><label>Taxon classification</label><kwd>
              <named-content content-type="kingdom">Animalia</named-content>
            </kwd><kwd>
              <named-content content-type="order">Hymenoptera</named-content>
            </kwd><kwd>
              <named-content content-type="family">Diapriidae</named-content>
            </kwd></kwd-group><mixed-citation publication-type="journal"><person-group><name><surname>Hübner</surname><given-names>Jeremy</given-names></name><name><surname>Chemyreva</surname><given-names>Vasilisa G.</given-names></name><name><surname>Notton</surname><given-names>David G.</given-names></name></person-group><article-title>﻿Taxonomic and nomenclatural notes on <italic><tp:taxon-name><tp:taxon-name-part taxon-name-part-type="genus" reg="Geodiapria">Geodiapria</tp:taxon-name-part><tp:taxon-name-part taxon-name-part-type="species" reg="longiceps">longiceps</tp:taxon-name-part></tp:taxon-name></italic> Kieffer, 1911 (<tp:taxon-name><tp:taxon-name-part taxon-name-part-type="order">Hymenoptera</tp:taxon-name-part></tp:taxon-name>, <tp:taxon-name><tp:taxon-name-part taxon-name-part-type="family">Diapriidae</tp:taxon-name-part></tp:taxon-name>) and synonymy of the genus <italic><tp:taxon-name><tp:taxon-name-part taxon-name-part-type="genus" reg="Geodiapria">Geodiapria</tp:taxon-name-part></tp:taxon-name></italic> Kieffer, 1910</article-title><source>Zookeys</source><day>23</day><month>10</month><year>2023</year><volume>1183</volume><fpage>1</fpage><lpage>11</lpage><pub-id pub-id-type="doi">10.3897/zookeys.1183.110952</pub-id></mixed-citation></tp:treatment-meta><tp:nomenclature><label>﻿</label><tp:taxon-name>
            <object-id xmlns:xlink="http://www.w3.org/1999/xlink" content-type="arpha" xlink:type="simple">A29A6007-9589-533D-B6DB-94A521E99F45</object-id>
            <tp:taxon-name-part taxon-name-part-type="genus" reg="Basalys">Basalys</tp:taxon-name-part>
            <tp:taxon-name-part taxon-name-part-type="species" reg="rufocinctus">rufocinctus</tp:taxon-name-part>
          </tp:taxon-name><tp:taxon-authority>(Kieffer, 1911)</tp:taxon-authority><tp:nomenclature-citation-list><tp:nomenclature-citation><tp:taxon-name>
                <tp:taxon-name-part taxon-name-part-type="genus" reg="Loxotropa">Loxotropa</tp:taxon-name-part>
                <tp:taxon-name-part taxon-name-part-type="species" reg="longiceps">longiceps</tp:taxon-name-part>
              </tp:taxon-name><comment>Wasmann, 1909: 68, 172, syn. nov., preoccupied nec <tp:taxon-name><tp:taxon-name-part taxon-name-part-type="genus" reg="Basalys">B.</tp:taxon-name-part><tp:taxon-name-part taxon-name-part-type="species" reg="longiceps">longiceps</tp:taxon-name-part></tp:taxon-name> (Ashmead, 1893).</comment></tp:nomenclature-citation><tp:nomenclature-citation><tp:taxon-name>
                <tp:taxon-name-part taxon-name-part-type="genus" reg="Geodiapria">Geodiapria</tp:taxon-name-part>
                <tp:taxon-name-part taxon-name-part-type="species" reg="longiceps">longiceps</tp:taxon-name-part>
              </tp:taxon-name><comment>Kieffer, 1911a: 897, syn. nov., preoccupied nec <tp:taxon-name><tp:taxon-name-part taxon-name-part-type="genus" reg="Basalys">B.</tp:taxon-name-part><tp:taxon-name-part taxon-name-part-type="species" reg="longiceps">longiceps</tp:taxon-name-part></tp:taxon-name> (Ashmead, 1893).</comment></tp:nomenclature-citation><tp:nomenclature-citation><tp:taxon-name>
                <tp:taxon-name-part taxon-name-part-type="genus" reg="Loxotropa"/>
                <tp:taxon-name-part taxon-name-part-type="species" reg="rufocinсta"/>
              </tp:taxon-name><comment><tp:taxon-name><tp:taxon-name-part taxon-name-part-type="genus" reg="Loxotropa">Loxotropa</tp:taxon-name-part><tp:taxon-name-part taxon-name-part-type="species" reg="rufocinсta">rufocinсta</tp:taxon-name-part></tp:taxon-name> Kieffer, 1911b: 916, 939 takes precedence over <tp:taxon-name><tp:taxon-name-part taxon-name-part-type="genus" reg="Loxotropa">L.</tp:taxon-name-part><tp:taxon-name-part taxon-name-part-type="species" reg="rufosignata">rufosignata</tp:taxon-name-part></tp:taxon-name> by first revisor action. </comment></tp:nomenclature-citation><tp:nomenclature-citation><tp:taxon-name>
                <tp:taxon-name-part taxon-name-part-type="genus" reg="Loxotropa">Loxotropa</tp:taxon-name-part>
                <tp:taxon-name-part taxon-name-part-type="species" reg="rufosignata">rufosignata</tp:taxon-name-part>
              </tp:taxon-name><comment>Kieffer, 1911b: 914, syn. nov.</comment></tp:nomenclature-citation></tp:nomenclature-citation-list></tp:nomenclature><tp:treatment-sec sec-type="BIN number" id="SECID0EZEAE"><title>BIN number.</title><p>BOLD_BIN: <ext-link xmlns:xlink="http://www.w3.org/1999/xlink" xlink:href="http://boldsystems.org/index.php/Public_BarcodeCluster?clusteruri=BOLD:AEW6196" ext-link-type="uri" xlink:type="simple">AEW6196</ext-link> (<xref ref-type="bibr" rid="B15">Ratnasingham and Hebert 2007</xref>).</p></tp:treatment-sec><tp:treatment-sec sec-type="type material" id="SECID0EIFAE"><title>Type material.</title><p><bold><italic>Holotype</italic></bold> ♀ of <italic><tp:taxon-name><tp:taxon-name-part taxon-name-part-type="genus" reg="Loxotropa">Loxotropa</tp:taxon-name-part><tp:taxon-name-part taxon-name-part-type="species" reg="longiceps">longiceps</tp:taxon-name-part></tp:taxon-name></italic> labelled: “Allotype ♂ (!)/ <tp:taxon-name><tp:taxon-name-part taxon-name-part-type="genus" reg="Solenopsia">Solenopsia</tp:taxon-name-part><tp:taxon-name-part taxon-name-part-type="species" reg="imitatrix">imitatrix</tp:taxon-name-part></tp:taxon-name>/ Wasmann, err. det.!; Holotype ♀/ <tp:taxon-name><tp:taxon-name-part taxon-name-part-type="genus" reg="Geodiapria">Geodiapria</tp:taxon-name-part><tp:taxon-name-part taxon-name-part-type="species" reg="longiceps">longiceps</tp:taxon-name-part></tp:taxon-name>/ Kieffer, 1911; <tp:taxon-name><tp:taxon-name-part taxon-name-part-type="genus" reg="Loxotropa">Loxotropa</tp:taxon-name-part></tp:taxon-name>/ <tp:taxon-name><tp:taxon-name-part taxon-name-part-type="genus" reg="Loxotropa"/><tp:taxon-name-part taxon-name-part-type="species" reg="longiceps">longiceps</tp:taxon-name-part></tp:taxon-name> n. sp./ ♀ Kieff.; 5.98. Exaet./ b. <tp:taxon-name><tp:taxon-name-part taxon-name-part-type="genus" reg="Solenopsis">Solenopsis</tp:taxon-name-part></tp:taxon-name>; <tp:taxon-name><tp:taxon-name-part taxon-name-part-type="genus" reg="Solenopsis">Solenopsis</tp:taxon-name-part></tp:taxon-name> m/ Kol. 293. sang [=colony #293 of <italic><tp:taxon-name><tp:taxon-name-part taxon-name-part-type="genus" reg="Formica">Formica</tp:taxon-name-part><tp:taxon-name-part taxon-name-part-type="species" reg="sanguinea">sanguinea</tp:taxon-name-part></tp:taxon-name></italic>].” (<named-content xmlns:xlink="http://www.w3.org/1999/xlink" content-type="dwc:institutional_code" xlink:title="Natural History Museum, Maastricht, Netherlands" xlink:href="http://grbio.org/institution/natuurhistorisch-museum" xlink:type="simple">NHME</named-content>) (Fig. <xref ref-type="fig" rid="F2">2</xref>). <bold><italic>Holotype</italic></bold> ♀ of <italic><tp:taxon-name><tp:taxon-name-part taxon-name-part-type="genus" reg="Geodiapria">Geodiapria</tp:taxon-name-part><tp:taxon-name-part taxon-name-part-type="species" reg="longiceps">longiceps</tp:taxon-name-part></tp:taxon-name></italic> - the same specimen as the holotype of <italic><tp:taxon-name><tp:taxon-name-part taxon-name-part-type="genus" reg="Loxotropa">Loxotropa</tp:taxon-name-part><tp:taxon-name-part taxon-name-part-type="species" reg="longiceps">longiceps</tp:taxon-name-part></tp:taxon-name></italic> q.v. <bold><italic>Holotype</italic></bold> ♀ of <italic><tp:taxon-name><tp:taxon-name-part taxon-name-part-type="genus" reg="Loxotropa">Loxotropa</tp:taxon-name-part><tp:taxon-name-part taxon-name-part-type="species" reg="rufosignata">rufosignata</tp:taxon-name-part></tp:taxon-name></italic> labelled: “Is. Giglio/ IV.1902/ G. Doria; <tp:taxon-name><tp:taxon-name-part taxon-name-part-type="genus" reg="Loxotropa">Loxotropa</tp:taxon-name-part></tp:taxon-name>/ <tp:taxon-name><tp:taxon-name-part taxon-name-part-type="genus" reg="Loxotropa"/><tp:taxon-name-part taxon-name-part-type="species" reg="rufosignata">rufosignata</tp:taxon-name-part></tp:taxon-name>; ♀” (<named-content xmlns:xlink="http://www.w3.org/1999/xlink" content-type="dwc:institutional_code" xlink:title="Museo Civico di Storia Naturale “Giacomo Doria”, Genoa, Italy" xlink:href="http://grbio.org/institution/museo-civico-di-storia-naturale-giacomo-doria-0" xlink:type="simple">MCSN</named-content>) (Fig. <xref ref-type="fig" rid="F3">3</xref>). <bold><italic>Syntypes</italic></bold> 2♀ 3♂ of <italic><tp:taxon-name><tp:taxon-name-part taxon-name-part-type="genus" reg="Loxotropa">Loxotropa</tp:taxon-name-part></tp:taxon-name> rufocinсta</italic>: 2♀ labelled: “Holotype [sic – there is no original designation]; Bitche; <tp:taxon-name><tp:taxon-name-part taxon-name-part-type="genus" reg="Loxotropa">Loxotropa</tp:taxon-name-part></tp:taxon-name>/ <tp:taxon-name><tp:taxon-name-part taxon-name-part-type="genus" reg="Loxotropa"/><tp:taxon-name-part taxon-name-part-type="species" reg="rufocincta">rufocincta</tp:taxon-name-part></tp:taxon-name>; Muséum Paris/ 1957/ coll. Kieffer. 2♂ labelled: <tp:taxon-name><tp:taxon-name-part taxon-name-part-type="genus" reg="Loxotropa">Loxotropa</tp:taxon-name-part></tp:taxon-name>/ <tp:taxon-name><tp:taxon-name-part taxon-name-part-type="genus" reg="Loxotropa"/><tp:taxon-name-part taxon-name-part-type="species" reg="rufocincta">rufocincta</tp:taxon-name-part></tp:taxon-name>; Bitche; ♂; Allotype; Muséum Paris/ 1957/ coll. Kieffer. ♂ labelled: Paratype; Muséum Paris/ 1957/ coll. Kieffer; Bitche” (<named-content xmlns:xlink="http://www.w3.org/1999/xlink" content-type="dwc:institutional_code" xlink:title="Muséum national d’Histoire naturelle, Paris, France" xlink:href="http://grbio.org/institution/museum-national-dhistoire-naturelle-2" xlink:type="simple">MNHN</named-content>).</p></tp:treatment-sec><tp:treatment-sec sec-type="material" id="SECID0ELLAE"><title>Other material.</title><p><bold>Denmark</bold> • ♀; N. E. Zealand, Tisvilde Hegn; <named-content xmlns:xlink="http://www.w3.org/1999/xlink" content-type="dwc:verbatimCoordinates" xlink:type="simple"><named-content content-type="geo-json" specific-use="{&#34;type&#34;:&#34;Point&#34;,&#34;coordinates&#34;:[12.066667,56.033333]}" id="NCID0EWLAE" xlink:type="simple">56°02'N, 12°04'E</named-content></named-content>; 4 May 1994; P.N. Buhl leg. (<abbrev xmlns:xlink="http://www.w3.org/1999/xlink" xlink:title="David Notton personal collection, United Kingdom" id="ABBRID0E2LAE" xlink:type="simple">DNPC</abbrev>). <bold>France</bold> • ♂; Corsica, Corse du Sud, Bastelicaccia nr. Ajaccio;<named-content xmlns:xlink="http://www.w3.org/1999/xlink" content-type="dwc:verbatimCoordinates" xlink:type="simple"><named-content content-type="geo-json" specific-use="{&#34;type&#34;:&#34;Point&#34;,&#34;coordinates&#34;:[8.500000,41.916667]}" id="NCID0EEMAE" xlink:type="simple">41°55'N, 08°30'E</named-content></named-content>; 14–21 Jun. 1996; C. Villemant leg.; Malaise trap, <italic><tp:taxon-name><tp:taxon-name-part taxon-name-part-type="genus" reg="Quercus">Quercus</tp:taxon-name-part><tp:taxon-name-part taxon-name-part-type="species" reg="suber">suber</tp:taxon-name-part></tp:taxon-name></italic> stand (<abbrev xmlns:xlink="http://www.w3.org/1999/xlink" xlink:title="David Notton personal collection, United Kingdom" id="ABBRID0EUMAE" xlink:type="simple">DNPC</abbrev>) • ♀; Gard, Mont Ventoux, Malaucène; <named-content xmlns:xlink="http://www.w3.org/1999/xlink" content-type="dwc:verbatimCoordinates" xlink:type="simple"><named-content content-type="geo-json" specific-use="{&#34;type&#34;:&#34;Point&#34;,&#34;coordinates&#34;:[5.133333,44.216667]}" id="NCID0E2MAE" xlink:type="simple">44°13'N, 05°08'E</named-content></named-content>; 1–8 Jul. 1997; C. Villemant leg.; maquis, <italic><tp:taxon-name><tp:taxon-name-part taxon-name-part-type="genus" reg="Quercus">Quercus</tp:taxon-name-part><tp:taxon-name-part taxon-name-part-type="species" reg="ilex">ilex</tp:taxon-name-part></tp:taxon-name></italic> (<abbrev xmlns:xlink="http://www.w3.org/1999/xlink" xlink:title="David Notton personal collection, United Kingdom" id="ABBRID0ELNAE" xlink:type="simple">DNPC</abbrev>) • ♂; same locality; 5–12 Aug. 1997; C. Villemant leg.; maquis, <italic><tp:taxon-name><tp:taxon-name-part taxon-name-part-type="genus" reg="Quercus">Quercus</tp:taxon-name-part><tp:taxon-name-part taxon-name-part-type="species" reg="ilex">ilex</tp:taxon-name-part></tp:taxon-name></italic> (<abbrev xmlns:xlink="http://www.w3.org/1999/xlink" xlink:title="David Notton personal collection, United Kingdom" id="ABBRID0E1NAE" xlink:type="simple">DNPC</abbrev>). <bold>Germany</bold> • ♀; Bavaria, Dammbach, Dammbachtal; <named-content xmlns:xlink="http://www.w3.org/1999/xlink" content-type="dwc:verbatimCoordinates" xlink:type="simple"><named-content content-type="geo-json" specific-use="{&#34;type&#34;:&#34;Point&#34;,&#34;coordinates&#34;:[9.325000,49.866111]}" id="NCID0EDOAE" xlink:type="simple">49°51′58″N, 09°19′30″E</named-content></named-content>; 338 m a.s.l.; 16 Jul. 2021; J. Hübner leg.; nutrient poor grassland; ZSM-HYM-42434-GO2 (BOLDSYSTEMS Process ID: <ext-link xmlns:xlink="http://www.w3.org/1999/xlink" xlink:href="http://www.boldsystems.org/index.php/Public_RecordView?processid=DTIII5299-22" ext-link-type="uri" xlink:type="simple">DTIII5299-22</ext-link>; GenBank accession ID: <ext-link xmlns:xlink="http://www.w3.org/1999/xlink" ext-link-type="gen" xlink:href="OR450821" xlink:type="simple">OR450821</ext-link>) (<named-content xmlns:xlink="http://www.w3.org/1999/xlink" content-type="dwc:institutional_code" xlink:title="Bavarian State Collection, Munich, Germany" xlink:href="http://grbio.org/institution/bavarian-state-collection-zoology" xlink:type="simple">SNSB-ZSM</named-content>) • ♀ same locality; 16 Jul. 2021; J. Hübner leg.; nutrient poor grassland; ZSM-HYM-42433-H11 (BOLDSYSTEMS Process ID: <ext-link xmlns:xlink="http://www.w3.org/1999/xlink" xlink:href="http://www.boldsystems.org/index.php/Public_RecordView?processid=DTIII5225-22" ext-link-type="uri" xlink:type="simple">DTIII5225-22</ext-link>; GenBank accession ID: <ext-link xmlns:xlink="http://www.w3.org/1999/xlink" ext-link-type="gen" xlink:href="OR450822" xlink:type="simple">OR450822</ext-link>) (<abbrev xmlns:xlink="http://www.w3.org/1999/xlink" xlink:title="David Notton personal collection, United Kingdom" id="ABBRID0EAPAE" xlink:type="simple">DNPC</abbrev>). <bold>Norway</bold> • ♀; Onsøy, Hankø Bloksberg, EIS 20, Ø; 3–29 Jun. 1995; O. Hanssen &amp; J.I.I. Båtvik leg.;pitfall trap (<abbrev xmlns:xlink="http://www.w3.org/1999/xlink" xlink:title="David Notton personal collection, United Kingdom" id="ABBRID0EGPAE" xlink:type="simple">DNPC</abbrev>). <bold>Spain</bold> • ♀; Granada, Calahonda; Jul. 1987; L. Lockey leg.; Malaise trap, (<abbrev xmlns:xlink="http://www.w3.org/1999/xlink" xlink:title="David Notton personal collection, United Kingdom" id="ABBRID0EMPAE" xlink:type="simple">DNPC</abbrev>) • ♀; Granada, Sierra Nevada; 1600 m a.s.l.; 10 Apr. 1959; C. Besuchet leg. (<named-content xmlns:xlink="http://www.w3.org/1999/xlink" content-type="dwc:institutional_code" xlink:title="Natural History Museum, London, United Kingdom" xlink:href="http://grbio.org/institution/natural-history-museum-london" xlink:type="simple">NHMUK</named-content>). <bold>United Kingdom</bold> • ♀; Cheshire, Abbotts Moss; <named-content xmlns:xlink="http://www.w3.org/1999/xlink" content-type="dwc:verbatimCoordinates" xlink:type="simple"><named-content content-type="geo-json" specific-use="{&#34;type&#34;:&#34;Point&#34;,&#34;coordinates&#34;:[-2.606389,53.207500]}" id="NCID0EZPAE" xlink:type="simple">53°12′27″N, 02°36′23″W</named-content></named-content>; 12 Oct. 1990; D.G. Notton leg.; swept, stream (<abbrev xmlns:xlink="http://www.w3.org/1999/xlink" xlink:title="David Notton personal collection, United Kingdom" id="ABBRID0E5PAE" xlink:type="simple">DNPC</abbrev>) • 3♀; Norfolk, Santon Downham; <named-content xmlns:xlink="http://www.w3.org/1999/xlink" content-type="dwc:verbatimCoordinates" xlink:type="simple"><named-content content-type="geo-json" specific-use="{&#34;type&#34;:&#34;Point&#34;,&#34;coordinates&#34;:[0.674722,52.462500]}" id="NCID0EFQAE" xlink:type="simple">52°27′45″N, 00°40′29″E</named-content></named-content>; 15 Aug. 1984; J. Field leg.; Malaise trap, heath with <italic><tp:taxon-name><tp:taxon-name-part taxon-name-part-type="genus" reg="Betula">Betula</tp:taxon-name-part></tp:taxon-name></italic> and <italic><tp:taxon-name><tp:taxon-name-part taxon-name-part-type="genus" reg="Pinus">Pinus</tp:taxon-name-part></tp:taxon-name></italic> (<abbrev xmlns:xlink="http://www.w3.org/1999/xlink" xlink:title="David Notton personal collection, United Kingdom" id="ABBRID0EYQAE" xlink:type="simple">DNPC</abbrev>) • 1♂; same locality; 18–25 Aug. 1983; J. Field leg. (<abbrev xmlns:xlink="http://www.w3.org/1999/xlink" xlink:title="David Notton personal collection, United Kingdom" id="ABBRID0E3QAE" xlink:type="simple">DNPC</abbrev>).</p></tp:treatment-sec><tp:treatment-sec sec-type="diagnosis" id="SECID0EARAE"><title>Diagnosis.</title><p><bold><italic>Female</italic></bold> Head elongate, rounded, about 1.2 times as long as wide; frons without angles or teeth; antenna 12-segmented with abrupt 3-segmented clava; A11 transverse in lateral view, as long as wide in dorsal view; A6–A9 transverse in lateral view (Fig. <xref ref-type="fig" rid="F1">1A</xref>); mesonotum and scutellum slightly convex in longer winged individuals, almost flat in shorter winged individuals (Fig. <xref ref-type="fig" rid="F1">1B</xref>), anterior pronotum with a ruff of whitish setae; anterior scutellar pit small and transverse, less than one third the width of the scutellum; propodeum with medial keel slightly raised anteriorly, less so in short winged individuals; fore wing variable in length, at most extending well beyond apex of gaster, at least reaching anterior margin of petiole; basal vein present in longer winged individuals although hard to see as it is fine and barely pigmented, absent in shorter winged individuals; femora of all legs broadened medially, fore femora 2.2–2.3 times as long as wide in lateral view, with sharp keel ventrally; petiole densely covered dorsally and laterally with long orange flattened setae (Fig. <xref ref-type="fig" rid="F1">1D</xref>); basal margin of large tergite with two whitish hair tufts more or less concealed under petiolar setae; disc of large tergite normally bare, although the shortest winged individuals, e.g. the type of <italic><tp:taxon-name><tp:taxon-name-part taxon-name-part-type="genus" reg="Loxotropa">L.</tp:taxon-name-part><tp:taxon-name-part taxon-name-part-type="species" reg="rufosignata">rufosignata</tp:taxon-name-part></tp:taxon-name></italic>, may have some long setae. <bold><italic>Male</italic></bold> As for female except antenna 14-segmented with A4 expanded posteriorly subtriangular with a fine flange; A5 elongate, flagellar segments becoming shorter towards apex, A13 more or less quadrate; fore wing variable in length at least reaching apex of gaster, at most extending well beyond it; basal vein present, fine, barely pigmented; femora slightly less broadened than female. Body length 1.3–2.2 mm (♀); 1.5–2.4 mm (♂).</p><fig id="F1" position="float" orientation="portrait"><object-id xmlns:xlink="http://www.w3.org/1999/xlink" content-type="doi" xlink:type="simple">10.3897/zookeys.1183.110952.figure1</object-id><object-id xmlns:xlink="http://www.w3.org/1999/xlink" content-type="arpha" xlink:type="simple">557DBB2A-5EDD-55A3-AD41-FB290FC238F5</object-id><label>Figure 1.</label><caption><p><italic><tp:taxon-name><tp:taxon-name-part taxon-name-part-type="genus" reg="Basalys">Basalys</tp:taxon-name-part><tp:taxon-name-part taxon-name-part-type="species" reg="rufocinctus">rufocinctus</tp:taxon-name-part></tp:taxon-name></italic> (Kieffer, 1911) ♀: <bold>A</bold> habitus, dorsal view <bold>B</bold> habitus, lateral view <bold>C</bold> wing with reduced venation (arrow) <bold>D</bold> close-up of petiole.</p></caption><graphic xmlns:xlink="http://www.w3.org/1999/xlink" xlink:href="zookeys-1183-001_article-110952__-g001.jpg" position="float" orientation="portrait" xlink:type="simple" id="oo_925545.jpg"><uri content-type="original_file" xlink:type="simple">https://binary.pensoft.net/fig/925545</uri></graphic></fig><fig id="F2" position="float" orientation="portrait"><object-id xmlns:xlink="http://www.w3.org/1999/xlink" content-type="doi" xlink:type="simple">10.3897/zookeys.1183.110952.figure2</object-id><object-id xmlns:xlink="http://www.w3.org/1999/xlink" content-type="arpha" xlink:type="simple">A607A3F6-12D5-5442-8BE9-55BE24D398AA</object-id><label>Figure 2.</label><caption><p>Holotype ♀ of <italic><tp:taxon-name><tp:taxon-name-part taxon-name-part-type="genus" reg="Loxotropa">Loxotropa</tp:taxon-name-part><tp:taxon-name-part taxon-name-part-type="species" reg="longiceps">longiceps</tp:taxon-name-part></tp:taxon-name></italic> (Wasmann, 1909), the same specimen is also the holotype ♀ of <italic><tp:taxon-name><tp:taxon-name-part taxon-name-part-type="genus" reg="Geodiapria">Geodiapria</tp:taxon-name-part><tp:taxon-name-part taxon-name-part-type="species" reg="longiceps">longiceps</tp:taxon-name-part></tp:taxon-name></italic> Kieffer, 1911: <bold>A</bold> habitus, lateral view <bold>B</bold> labels.</p></caption><graphic xmlns:xlink="http://www.w3.org/1999/xlink" xlink:href="zookeys-1183-001_article-110952__-g002.jpg" position="float" orientation="portrait" xlink:type="simple" id="oo_925546.jpg"><uri content-type="original_file" xlink:type="simple">https://binary.pensoft.net/fig/925546</uri></graphic></fig><fig id="F3" position="float" orientation="portrait"><object-id xmlns:xlink="http://www.w3.org/1999/xlink" content-type="doi" xlink:type="simple">10.3897/zookeys.1183.110952.figure3</object-id><object-id xmlns:xlink="http://www.w3.org/1999/xlink" content-type="arpha" xlink:type="simple">3FB2DF3B-456D-5C68-B57F-0566272C0656</object-id><label>Figure 3.</label><caption><p>Holotype ♀ of <italic><tp:taxon-name><tp:taxon-name-part taxon-name-part-type="genus" reg="Loxotropa">Loxotropa</tp:taxon-name-part><tp:taxon-name-part taxon-name-part-type="species" reg="rufosignata">rufosignata</tp:taxon-name-part></tp:taxon-name></italic> Kieffer, 1911: <bold>A</bold> habitus, dorsal view <bold>B</bold> labels.</p></caption><graphic xmlns:xlink="http://www.w3.org/1999/xlink" xlink:href="zookeys-1183-001_article-110952__-g003.jpg" position="float" orientation="portrait" xlink:type="simple" id="oo_925547.jpg"><uri content-type="original_file" xlink:type="simple">https://binary.pensoft.net/fig/925547</uri></graphic></fig></tp:treatment-sec><tp:treatment-sec sec-type="distribution" id="SECID0EIVAE"><title>Distribution.</title><p>Czechia (<xref ref-type="bibr" rid="B8">Macek 1989</xref> as <italic><tp:taxon-name><tp:taxon-name-part taxon-name-part-type="genus" reg="Basalys">B.</tp:taxon-name-part><tp:taxon-name-part taxon-name-part-type="species" reg="rufocincta">rufocincta</tp:taxon-name-part></tp:taxon-name></italic> [sic]); Denmark (<xref ref-type="bibr" rid="B1">Buhl 1998</xref> as <italic><tp:taxon-name><tp:taxon-name-part taxon-name-part-type="genus" reg="Basalys">B.</tp:taxon-name-part><tp:taxon-name-part taxon-name-part-type="species" reg="rufocincta">rufocincta</tp:taxon-name-part></tp:taxon-name></italic> [sic]) confirmed here; France - mainland France (<xref ref-type="bibr" rid="B7">Kieffer 1911b</xref> as <italic><tp:taxon-name><tp:taxon-name-part taxon-name-part-type="genus" reg="Loxotropa">L.</tp:taxon-name-part><tp:taxon-name-part taxon-name-part-type="species" reg="rufocincta">rufocincta</tp:taxon-name-part></tp:taxon-name></italic>) confirmed here; France - Corsica (new record); Germany (new record); Italy (<xref ref-type="bibr" rid="B7">Kieffer 1911b</xref> as <italic><tp:taxon-name><tp:taxon-name-part taxon-name-part-type="genus" reg="Loxotropa">L.</tp:taxon-name-part><tp:taxon-name-part taxon-name-part-type="species" reg="rufosignata">rufosignata</tp:taxon-name-part></tp:taxon-name></italic>); Netherlands (<xref ref-type="bibr" rid="B18">Wasmann 1909</xref> as <italic><tp:taxon-name><tp:taxon-name-part taxon-name-part-type="genus" reg="Loxotropa">L.</tp:taxon-name-part><tp:taxon-name-part taxon-name-part-type="species" reg="longiceps">longiceps</tp:taxon-name-part></tp:taxon-name></italic>); Norway (new record); Spain (new record); Sweden (<xref ref-type="bibr" rid="B2">Hedqvist 2007</xref> as <italic><tp:taxon-name><tp:taxon-name-part taxon-name-part-type="genus" reg="Basalys">B.</tp:taxon-name-part><tp:taxon-name-part taxon-name-part-type="species" reg="ruficincta">ruficincta</tp:taxon-name-part></tp:taxon-name></italic> [sic]); United Kingdom (<xref ref-type="bibr" rid="B10">Nixon 1980</xref> as <italic><tp:taxon-name><tp:taxon-name-part taxon-name-part-type="genus" reg="Basalys">B.</tp:taxon-name-part><tp:taxon-name-part taxon-name-part-type="species" reg="rufocincta">rufocincta</tp:taxon-name-part></tp:taxon-name></italic> [sic]) confirmed here.</p></tp:treatment-sec><tp:treatment-sec sec-type="biology" id="SECID0EXYAE"><title>Biology.</title><p>Host unknown. <italic><tp:taxon-name><tp:taxon-name-part taxon-name-part-type="genus" reg="Basalys">Basalys</tp:taxon-name-part><tp:taxon-name-part taxon-name-part-type="species" reg="rufocinctus">rufocinctus</tp:taxon-name-part></tp:taxon-name></italic> has previously been considered to be a myrmecophile but the evidence is weak. Of all the specimens we have seen only one, Wasmann’s, was found in an ant nest, in a mixed colony of <italic><tp:taxon-name><tp:taxon-name-part taxon-name-part-type="genus" reg="Solenopsis">Solenopsis</tp:taxon-name-part><tp:taxon-name-part taxon-name-part-type="species" reg="fugax">fugax</tp:taxon-name-part></tp:taxon-name></italic> and <italic><tp:taxon-name><tp:taxon-name-part taxon-name-part-type="genus" reg="Formica">Formica</tp:taxon-name-part><tp:taxon-name-part taxon-name-part-type="species" reg="sanguinea">sanguinea</tp:taxon-name-part></tp:taxon-name></italic>, and may have entered the nest by accident. Wasmann provided no ethological observations to demonstrate myrmecophily and the species has no obvious morphological adaptation for myrmecophily when compared to other <italic><tp:taxon-name><tp:taxon-name-part taxon-name-part-type="genus" reg="Basalys">Basalys</tp:taxon-name-part></tp:taxon-name></italic>.</p></tp:treatment-sec><tp:treatment-sec sec-type="remarks" id="SECID0EF1AE"><title>Remarks.</title><p>From the extensive material examined we recognised only one taxon, diagnosed above, and with more variation than previously understood. Most importantly we found that the head was always elongate when seen from above, also significant variation in fore wing length, and expression of the basal vein which was present and weakly pigmented in longer winged individuals, becoming hyaline and then altogether absent in shorter winged individuals. This taxon is therefore a <italic><tp:taxon-name><tp:taxon-name-part taxon-name-part-type="genus" reg="Basalys">Basalys</tp:taxon-name-part></tp:taxon-name></italic> since there is no significant morphological difference: some other species of <italic><tp:taxon-name><tp:taxon-name-part taxon-name-part-type="genus" reg="Basalys">Basalys</tp:taxon-name-part></tp:taxon-name></italic> are known to have elongate heads, also some other <italic><tp:taxon-name><tp:taxon-name-part taxon-name-part-type="genus" reg="Basalys">Basalys</tp:taxon-name-part></tp:taxon-name></italic> have the basal vein absent in short-winged individuals. Based on our examination of the type specimens we consider all four nominal species above, including <italic><tp:taxon-name><tp:taxon-name-part taxon-name-part-type="genus" reg="Geodiapria">Geodiapria</tp:taxon-name-part><tp:taxon-name-part taxon-name-part-type="species" reg="longiceps">longiceps</tp:taxon-name-part></tp:taxon-name></italic>, belong to this taxon.</p><p>Further support for the generic placement of <italic><tp:taxon-name><tp:taxon-name-part taxon-name-part-type="genus" reg="Basalys">B.</tp:taxon-name-part><tp:taxon-name-part taxon-name-part-type="species" reg="rufocinctus">rufocinctus</tp:taxon-name-part></tp:taxon-name></italic> is based on genetic analyses. A representative ML tree (Appendix <xref ref-type="app" rid="app1">1</xref>; <italic><tp:taxon-name><tp:taxon-name-part taxon-name-part-type="genus" reg="Idiotypa">Idiotypa</tp:taxon-name-part><tp:taxon-name-part taxon-name-part-type="species" reg="maritima">maritima</tp:taxon-name-part></tp:taxon-name></italic> (Haliday, 1833) as outgroup, 1000 generations) with 76 <tp:taxon-name><tp:taxon-name-part taxon-name-part-type="tribe">Diapriini</tp:taxon-name-part></tp:taxon-name> specimens shows <italic><tp:taxon-name><tp:taxon-name-part taxon-name-part-type="genus" reg="Basalys">B.</tp:taxon-name-part><tp:taxon-name-part taxon-name-part-type="species" reg="rufocinctus">rufocinctus</tp:taxon-name-part></tp:taxon-name></italic> nested within a <italic><tp:taxon-name><tp:taxon-name-part taxon-name-part-type="genus" reg="Basalys">Basalys</tp:taxon-name-part></tp:taxon-name></italic> clade (Appendix <xref ref-type="app" rid="app1">1</xref>). The obtained sequences are publicly available on the BOLDSYSTEMS platform (<xref ref-type="bibr" rid="B15">Ratnasingham and Hebert 2007</xref>).</p><p>Some nomenclatural notes are necessary:</p><list list-type="order"><list-item><p>We differ from some authors in recognising 
                            <italic><tp:taxon-name><tp:taxon-name-part taxon-name-part-type="genus" reg="Loxotropa">Loxotropa</tp:taxon-name-part><tp:taxon-name-part taxon-name-part-type="species" reg="longiceps">longiceps</tp:taxon-name-part></tp:taxon-name></italic> as a nominal species separate from, and not just a combination of, 
                            <italic><tp:taxon-name><tp:taxon-name-part taxon-name-part-type="genus" reg="Geodiapria">Geodiapria</tp:taxon-name-part><tp:taxon-name-part taxon-name-part-type="species" reg="longiceps">longiceps</tp:taxon-name-part></tp:taxon-name></italic>.
                             <italic><tp:taxon-name><tp:taxon-name-part taxon-name-part-type="genus" reg="Loxotropa">Loxotropa</tp:taxon-name-part><tp:taxon-name-part taxon-name-part-type="species" reg="longiceps">longiceps</tp:taxon-name-part></tp:taxon-name></italic> is available from <xref ref-type="bibr" rid="B18">Wasmann’s (1909)</xref> paper where the name is first used. The name is made available by indication (ICZN 1999: Code art. 12.2.1) since Wasmann refers to his description (Wasmann, 1899) of a specimen previously misidentified as a male of 
                            <italic><tp:taxon-name><tp:taxon-name-part taxon-name-part-type="genus" reg="Solenopsia">Solenopsia</tp:taxon-name-part><tp:taxon-name-part taxon-name-part-type="species" reg="imitatrix">imitatrix</tp:taxon-name-part></tp:taxon-name></italic> Wasmann, 1899. Although Wasmann attributes the name to Kieffer, the author of the name is actually Wasmann because he was responsible for publishing the name and writing the prior description (ICZN 1999: Code art. 50.1). The oldest available name for the taxon is thus 
                            <italic><tp:taxon-name><tp:taxon-name-part taxon-name-part-type="genus" reg="Loxotropa">L.</tp:taxon-name-part><tp:taxon-name-part taxon-name-part-type="species" reg="longiceps">longiceps</tp:taxon-name-part></tp:taxon-name></italic> Wasmann, 1909.
                        </p></list-item><list-item><p>As 
                            <italic><tp:taxon-name><tp:taxon-name-part taxon-name-part-type="genus" reg="Loxotropa">L.</tp:taxon-name-part><tp:taxon-name-part taxon-name-part-type="species" reg="longiceps">longiceps</tp:taxon-name-part></tp:taxon-name></italic> is transferred to 
                            <italic><tp:taxon-name><tp:taxon-name-part taxon-name-part-type="genus" reg="Basalys">Basalys</tp:taxon-name-part></tp:taxon-name></italic> it becomes a secondary junior homonym of 
                            <italic><tp:taxon-name><tp:taxon-name-part taxon-name-part-type="genus" reg="Basalys">B.</tp:taxon-name-part><tp:taxon-name-part taxon-name-part-type="species" reg="longiceps">longiceps</tp:taxon-name-part></tp:taxon-name></italic> (Ashmead, 1893) so is invalid.
                        </p></list-item><list-item><p>The next oldest available name is 
                            <italic><tp:taxon-name><tp:taxon-name-part taxon-name-part-type="genus" reg="Geodiapria">G.</tp:taxon-name-part><tp:taxon-name-part taxon-name-part-type="species" reg="longiceps">longiceps</tp:taxon-name-part></tp:taxon-name></italic> described as new by <xref ref-type="bibr" rid="B6">Kieffer (1911a)</xref>. The date of publication is early 1911: evidence comes from the NHMUK copy which has a library stamp 25 Feb. 1911, and the page bound into the end of vol. 10 of 
                            <italic>Species des Hyménoptères d’Europe et d’Algérie</italic> which says 1 Mar. 1911.
                        </p></list-item><list-item><p>As 
                            <italic><tp:taxon-name><tp:taxon-name-part taxon-name-part-type="genus" reg="Geodiapria">G.</tp:taxon-name-part><tp:taxon-name-part taxon-name-part-type="species" reg="longiceps">longiceps</tp:taxon-name-part></tp:taxon-name></italic> is transferred to 
                            <italic><tp:taxon-name><tp:taxon-name-part taxon-name-part-type="genus" reg="Basalys">Basalys</tp:taxon-name-part></tp:taxon-name></italic> it becomes a secondary junior homonym of 
                            <italic><tp:taxon-name><tp:taxon-name-part taxon-name-part-type="genus" reg="Basalys">B.</tp:taxon-name-part><tp:taxon-name-part taxon-name-part-type="species" reg="longiceps">longiceps</tp:taxon-name-part></tp:taxon-name></italic> (Ashmead, 1893) so is invalid.
                        </p></list-item><list-item><p>The next oldest available names are 
                            <italic><tp:taxon-name><tp:taxon-name-part taxon-name-part-type="genus" reg="Loxotropa">L.</tp:taxon-name-part><tp:taxon-name-part taxon-name-part-type="species" reg="rufosignata">rufosignata</tp:taxon-name-part></tp:taxon-name></italic> Kieffer, 1911b and 
                            <italic><tp:taxon-name><tp:taxon-name-part taxon-name-part-type="genus" reg="Loxotropa">L.</tp:taxon-name-part><tp:taxon-name-part taxon-name-part-type="species" reg="rufocincta">rufocincta</tp:taxon-name-part></tp:taxon-name></italic> Kieffer, 1911b which were published simultaneously in mid-1911: the page bound into the end of vol. 10 of 
                            <italic>Species des Hyménoptères d’Europe et d’Algérie</italic> says 1 Jun. 1911.
                        </p></list-item><list-item><p>Since the only two remaining potentially valid names are published simultaneously, we here make a first revisor action to determine precedence thus: 
                            <italic><tp:taxon-name><tp:taxon-name-part taxon-name-part-type="genus" reg="Loxotropa">L.</tp:taxon-name-part><tp:taxon-name-part taxon-name-part-type="species" reg="rufocincta">rufocincta</tp:taxon-name-part></tp:taxon-name></italic> has precedence over 
                            <italic><tp:taxon-name><tp:taxon-name-part taxon-name-part-type="genus" reg="Loxotropa">L.</tp:taxon-name-part><tp:taxon-name-part taxon-name-part-type="species" reg="rufosignata">rufosignata</tp:taxon-name-part></tp:taxon-name></italic>. We have chosen 
                            <italic><tp:taxon-name><tp:taxon-name-part taxon-name-part-type="genus" reg="Loxotropa">L.</tp:taxon-name-part><tp:taxon-name-part taxon-name-part-type="species" reg="rufocincta">rufocincta</tp:taxon-name-part></tp:taxon-name></italic> because this is the more widely used name.
                        </p></list-item><list-item><p><italic><tp:taxon-name><tp:taxon-name-part taxon-name-part-type="genus" reg="Loxotropa">L.</tp:taxon-name-part><tp:taxon-name-part taxon-name-part-type="species" reg="longiceps">longiceps</tp:taxon-name-part></tp:taxon-name></italic>, 
                            <italic><tp:taxon-name><tp:taxon-name-part taxon-name-part-type="genus" reg="Geodiapria">G.</tp:taxon-name-part><tp:taxon-name-part taxon-name-part-type="species" reg="longiceps">longiceps</tp:taxon-name-part></tp:taxon-name></italic> and 
                            <italic><tp:taxon-name><tp:taxon-name-part taxon-name-part-type="genus" reg="Loxotropa">L.</tp:taxon-name-part><tp:taxon-name-part taxon-name-part-type="species" reg="rufosignata">rufosignata</tp:taxon-name-part></tp:taxon-name></italic> are all new synonyms of 
                            <italic><tp:taxon-name><tp:taxon-name-part taxon-name-part-type="genus" reg="Loxotropa">L.</tp:taxon-name-part><tp:taxon-name-part taxon-name-part-type="species" reg="rufocincta">rufocincta</tp:taxon-name-part></tp:taxon-name></italic>.
                        </p></list-item><list-item><p>The valid name is thus 
                            <italic><tp:taxon-name><tp:taxon-name-part taxon-name-part-type="genus" reg="Basalys">Basalys</tp:taxon-name-part><tp:taxon-name-part taxon-name-part-type="species" reg="rufocinctus">rufocinctus</tp:taxon-name-part></tp:taxon-name></italic>, a combination first recognised by <xref ref-type="bibr" rid="B10">Nixon (1980)</xref>.
                        </p></list-item><list-item><p>Despite previous misspellings, when in combination with 
                            <italic><tp:taxon-name><tp:taxon-name-part taxon-name-part-type="genus" reg="Basalys">Basalys</tp:taxon-name-part></tp:taxon-name></italic>, the correct spelling of the species epithet is 
                            <italic>rufocinctus</italic>; the gender of 
                            <italic><tp:taxon-name><tp:taxon-name-part taxon-name-part-type="genus" reg="Basalys">Basalys</tp:taxon-name-part></tp:taxon-name></italic> is masculine (<xref ref-type="bibr" rid="B11">Notton (2014)</xref>.
                        </p></list-item></list></tp:treatment-sec><tp:treatment-sec><!--Section generated to contain objects referenced in tp:taxon-treatment.--><app id="app1"><title>﻿Appendix 1</title><fig id="F4" position="float" orientation="portrait"><object-id xmlns:xlink="http://www.w3.org/1999/xlink" content-type="doi" xlink:type="simple">10.3897/zookeys.1183.110952.figurea1</object-id><object-id xmlns:xlink="http://www.w3.org/1999/xlink" content-type="arpha" xlink:type="simple">977000C1-12A9-5B78-800C-8339D6A7C178</object-id><label>Figure A1.</label><caption><p>Maximum-likelihood tree of 76 <tp:taxon-name><tp:taxon-name-part taxon-name-part-type="tribe">Diapriini</tp:taxon-name-part></tp:taxon-name> specimens, with <italic><tp:taxon-name><tp:taxon-name-part taxon-name-part-type="genus" reg="Idiotypa">Idiotypa</tp:taxon-name-part><tp:taxon-name-part taxon-name-part-type="species" reg="maritima">maritima</tp:taxon-name-part></tp:taxon-name></italic> as outgroup. The different genera are color-coded, the numbers on the nodes represent the bootstrap values. Files are openly accessible online at TREEBASE (<xref ref-type="bibr" rid="B12">Piel et al. 2009</xref>; <ext-link xmlns:xlink="http://www.w3.org/1999/xlink" xlink:href="http://purl.org/phylo/treebase/phylows/study/TB2:S30685" ext-link-type="uri" xlink:type="simple">http://purl.org/phylo/treebase/phylows/study/TB2:S30685</ext-link>).</p></caption><graphic xmlns:xlink="http://www.w3.org/1999/xlink" xlink:href="zookeys-1183-001_article-110952__-g004.jpg" position="float" orientation="portrait" xlink:type="simple" id="oo_925548.jpg"><uri content-type="original_file" xlink:type="simple">https://binary.pensoft.net/fig/925548</uri></graphic></fig></app></tp:treatment-sec><ref-list><ref id="B15"><mixed-citation xmlns:xlink="http://www.w3.org/1999/xlink" xlink:type="simple"><person-group><name name-style="western"><surname>Ratnasingham</surname><given-names>S</given-names></name><name name-style="western"><surname>Hebert</surname><given-names>PD</given-names></name></person-group> (<year>2007</year>) BOLD: The Barcode of Life Data System (<ext-link xlink:href="http://www.barcodinglife.org" ext-link-type="uri" xlink:type="simple">http://www.barcodinglife.org</ext-link>). Molecular Ecology Notes 7(3): 355–364. <ext-link xlink:href="10.1111/j.1471-8286.2007.01678.x" ext-link-type="doi" xlink:type="simple">https://doi.org/10.1111/j.1471-8286.2007.01678.x</ext-link></mixed-citation></ref><ref id="B8"><mixed-citation xmlns:xlink="http://www.w3.org/1999/xlink" xlink:type="simple"><person-group><name name-style="western"><surname>Macek</surname><given-names>J</given-names></name></person-group> (<year>1989</year>) <article-title><tp:taxon-name><tp:taxon-name-part taxon-name-part-type="superfamily">Proctotrupoidea</tp:taxon-name-part></tp:taxon-name>, <tp:taxon-name><tp:taxon-name-part taxon-name-part-type="superfamily">Ceraphronoidea</tp:taxon-name-part></tp:taxon-name>.</article-title> In: <person-group><name name-style="western"><surname>Šedivý</surname><given-names>J</given-names></name></person-group> (<role>Ed.</role>) <issue-title>Enumeratio insectorum Bohemoslovakiae: Check List of Czechoslovak Insects III (Hymenoptera).</issue-title><source>Acta Faunistica Entomologica Musei Nationalis Pragae</source>, <fpage>135</fpage>–<lpage>142</lpage>.</mixed-citation></ref><ref id="B1"><mixed-citation xmlns:xlink="http://www.w3.org/1999/xlink" xlink:type="simple"><person-group><name name-style="western"><surname>Buhl</surname><given-names>PN</given-names></name></person-group> (<year>1998</year>) <article-title><tp:taxon-name><tp:taxon-name-part taxon-name-part-type="superfamily">Proctotrupoidea</tp:taxon-name-part></tp:taxon-name> (<tp:taxon-name><tp:taxon-name-part taxon-name-part-type="order">Hymenoptera</tp:taxon-name-part></tp:taxon-name>) from different habitats at the Mols Laboratory area, Jutland, Denmark.</article-title><source>Natura Jutlandica</source><volume>23</volume>(<issue>7</issue>): <fpage>79</fpage>–<lpage>90</lpage>.</mixed-citation></ref><ref id="B7"><mixed-citation xmlns:xlink="http://www.w3.org/1999/xlink" xlink:type="simple"><person-group><name name-style="western"><surname>Kieffer</surname><given-names>JJ</given-names></name></person-group> (<year>1911b</year>) <article-title>Proctotrypidæ.</article-title> In: <person-group><name name-style="western"><surname>André</surname><given-names>E</given-names></name></person-group> (<role>Ed.</role>) <issue-title>Species des Hyménoptères d’Europe et d’Algérie.</issue-title><source>Vol. 10. Hermann et Fils, Paris</source>, <fpage>913</fpage>–<lpage>1015</lpage>.</mixed-citation></ref><ref id="B18"><mixed-citation xmlns:xlink="http://www.w3.org/1999/xlink" xlink:type="simple"><person-group><name name-style="western"><surname>Wasmann</surname><given-names>E</given-names></name></person-group> (<year>1909</year>) Die psychischen Fähigkeiten der Ameisen. Mit einem Ausblick auf die vergleichende Tierpsychologie, Zweite bedeutend vermehrte Auflage, Zoologica 11 (26): i–xi, 1–190. [5 pls]</mixed-citation></ref><ref id="B2"><mixed-citation xmlns:xlink="http://www.w3.org/1999/xlink" xlink:type="simple"><person-group><name name-style="western"><surname>Hedqvist</surname><given-names>K-J</given-names></name></person-group> (<year>2007</year>) A provincial catalogue of Swedish <tp:taxon-name><tp:taxon-name-part taxon-name-part-type="superfamily">Proctotrupoidea</tp:taxon-name-part></tp:taxon-name>. Entomologisk Tidskrift 128(3): 113–126. InkScape version 1.1. <ext-link xlink:href="https://inkscape.org/de/" ext-link-type="uri" xlink:type="simple">https://inkscape.org/de/</ext-link></mixed-citation></ref><ref id="B10"><mixed-citation xmlns:xlink="http://www.w3.org/1999/xlink" xlink:type="simple"><person-group><name name-style="western"><surname>Nixon</surname><given-names>GEJ</given-names></name></person-group> (<year>1980</year>) <tp:taxon-name><tp:taxon-name-part taxon-name-part-type="family">Diapriidae</tp:taxon-name-part></tp:taxon-name> (<tp:taxon-name><tp:taxon-name-part taxon-name-part-type="subfamily">Diapriinae</tp:taxon-name-part></tp:taxon-name>) <tp:taxon-name><tp:taxon-name-part taxon-name-part-type="order">Hymenoptera</tp:taxon-name-part></tp:taxon-name>, <tp:taxon-name><tp:taxon-name-part taxon-name-part-type="superfamily">Proctotrupoidea</tp:taxon-name-part></tp:taxon-name>. Handbooks for the Identification of British Insects 8(3di): 1–55.</mixed-citation></ref><ref id="B12"><mixed-citation xmlns:xlink="http://www.w3.org/1999/xlink" xlink:type="simple"><person-group><name name-style="western"><surname>Piel</surname><given-names>WH</given-names></name><name name-style="western"><surname>Chan</surname><given-names>L</given-names></name><name name-style="western"><surname>Dominus</surname><given-names>MJ</given-names></name><name name-style="western"><surname>Ruan</surname><given-names>J</given-names></name><name name-style="western"><surname>Vos</surname><given-names>RA</given-names></name><name name-style="western"><surname>Tannen</surname><given-names>V</given-names></name></person-group> (<year>2009</year>) TreeBASE v. 2: A Database of Phylogenetic Knowledge. [In: e-BioSphere 2009] <ext-link xlink:href="http://purl.org/phylo/treebase/phylows/study/TB2:S30685" ext-link-type="uri" xlink:type="simple">http://purl.org/phylo/treebase/phylows/study/TB2:S30685</ext-link></mixed-citation></ref><ref id="B6"><mixed-citation xmlns:xlink="http://www.w3.org/1999/xlink" xlink:type="simple"><person-group><name name-style="western"><surname>Kieffer</surname><given-names>JJ</given-names></name></person-group> (<year>1911a</year>) <article-title>Proctotrypidæ.</article-title> In: <person-group><name name-style="western"><surname>André</surname><given-names>E</given-names></name></person-group> (<role>Ed.</role>) <issue-title>Species des Hyménoptères d’Europe et d’Algérie.</issue-title><source>Vol. 10. Hermann et Fils, Paris</source>, <fpage>753</fpage>–<lpage>912</lpage>.</mixed-citation></ref><ref id="B11"><mixed-citation xmlns:xlink="http://www.w3.org/1999/xlink" xlink:type="simple"><person-group><name name-style="western"><surname>Notton</surname><given-names>DG</given-names></name></person-group> (<year>2014</year>) <article-title>A catalogue of the types of <tp:taxon-name><tp:taxon-name-part taxon-name-part-type="subfamily">Diapriinae</tp:taxon-name-part></tp:taxon-name> (<tp:taxon-name><tp:taxon-name-part taxon-name-part-type="order">Hymenoptera</tp:taxon-name-part></tp:taxon-name>, <tp:taxon-name><tp:taxon-name-part taxon-name-part-type="family">Diapriidae</tp:taxon-name-part></tp:taxon-name>) at the Natural History Museum, London.</article-title><source>European Journal of Taxonomy</source><volume>75</volume>(<issue>75</issue>): <fpage>1</fpage>–<lpage>123</lpage>. <ext-link xlink:href="10.5852/ejt.2014.75" ext-link-type="doi" xlink:type="simple">https://doi.org/10.5852/ejt.2014.75</ext-link></mixed-citation></ref></ref-list></tp:taxon-treatment>
