# Supplementary material for: ﻿Taxonomic and nomenclatural notes on Geodiaprialongiceps Kieffer, 1911 (Hymenoptera, Diapriidae) and synonymy of the genus Geodiapria Kieffer, 1910
Source: Zookeys. 2023 Oct 23;1183:1–11. doi: 10.3897/zookeys.1183.110952 (PMC10616777; doi:10.3897/zookeys.1183.110952)
Supplement: Supplementary material 1 — Supplementary data [file zookeys-1183-001_article-110952__-s001.xlsx]

## Sheet: Tabelle1
BOLD Sequence Page	Identification	BIN (preferably not to be published)
DTIII4574-22	Basalys	BOLD:AAN7572
DTIII4347-22	Basalys	BOLD:AAN7572
DTIII4643-22	Basalys	BOLD:ABW3139
DTIII4642-22	Basalys	BOLD:ABW3139
GBDTA2686-21	Basalys	BOLD:ACJ0974
DTIII4579-22	Basalys	BOLD:ACJ0974
DTIII7916-22	Basalys	BOLD:ADV0554
GBDTA4551-21	Basalys	BOLD:AEG1855
GBDTA4644-21	Basalys	BOLD:AEG1855
GBDTA3446-21	Basalys	BOLD:AEJ6027
GBDTA3176-21	Basalys	BOLD:AEJ6027
GBDTA4508-21	Basalys	BOLD:AEJ6058
GBDTA16969-21	Basalys	BOLD:AEJ6058
GBDTA3228-21	Basalys	BOLD:AEK2595
GBDTA2724-21	Basalys	BOLD:AEK2595
GBDTA17159-21	Basalys	BOLD:AEL5299
GBDTA3775-21	Basalys	BOLD:AEL5299
GBDTA18708-21	Basalys	BOLD:AEP5853
DTIII5341-22	Basalys	BOLD:AEP5853
DTIII6527-22	Basalys	BOLD:AEZ4136
GBDTA4495-21	Basalys abruptus	BOLD:ADI3723
GBDTA4636-21	Basalys abruptus	BOLD:ADI3723
GBDTA18548-21	Basalys insignificans	BOLD:AEK2203
GBDTA17787-21	Basalys insignificans	BOLD:AEK2203
GBDTA1911-21	Basalys macroptera	BOLD:AEJ8647
GBDTA17905-21	Basalys macroptera	BOLD:AEJ8647
DTIII7209-22	Basalys pedisequa	BOLD:AAU9130
DTIII7424-22	Basalys pedisequa	BOLD:AAU9130
GBDTA18361-21	Diapria cava	BOLD:AEJ8830
GBDTA2034-21	Diapria cava	BOLD:AEJ8830
GBDTA16580-21	Diapria conica	BOLD:ACH2737
GBDTA16578-21	Diapria conica	BOLD:ACH2737
GBDTA18044-21	Diapria nigricornis	BOLD:AAU8803
GBDTA3872-21	Diapria nigricornis	BOLD:AAU8803
DTIII5225-22	Basalys (Geodiapria) rufocincta	BOLD:AEW6196
DTIII5299-22	Basalys (Geodiapria) rufocincta	BOLD:AEW6196
DTIII6178-22	Idiotypa maritima (outgroup)	BOLD:ADF4867
GBDTA3003-21	Lepidopria pedestris	BOLD:ACP4428
GBDTA4201-21	Lepidopria pedestris	BOLD:ACP4428
GBDTA17174-21	Monelata cincta	BOLD:AEB7246
GBDTA2126-21	Monelata cincta	BOLD:AEB7246
GBDTA17054-21	Monelata clavigera	BOLD:AEJ4869
GBDTA2072-21	Monelata clavigera	BOLD:AEJ4869
GBDTA18894-21	Monelata parvula	BOLD:AEJ0896
GBDTA18773-21	Monelata parvula	BOLD:AEJ0896
GBDTA18359-21	Monelata solida	BOLD:AAG7877
GBDTA18343-21	Monelata solida	BOLD:AAG7877
DTIII6578-22	Trichopria	BOLD:AEW8662
DTIII5419-22	Trichopria	BOLD:AEW8662
GBDTA4090-21	Trichopria aequata	BOLD:ACP4337
GBDTA3773-21	Trichopria aequata	BOLD:ACP4337
GBDTA3765-21	Trichopria aequata	BOLD:AEJ3049
GBDTA3764-21	Trichopria aequata	BOLD:AEJ3049
GBDTA18108-21	Trichopria compressa	BOLD:AEP5858
GBDTA18248-21	Trichopria compressa	BOLD:AEP5858
GBDTA16609-21	Trichopria conotoma	BOLD:AEK1603
GBDTA16606-21	Trichopria conotoma	BOLD:AEK1603
GBDTA3950-21	Trichopria drosophilae	BOLD:AEH1784
GBDTA3878-21	Trichopria drosophilae	BOLD:AEH1784
GBDTA17264-21	Trichopria modesta	BOLD:AAG8165
GBDTA17757-21	Trichopria modesta	BOLD:AAG8165
DTIII6791-22	Trichopria nigra	BOLD:AEE0622
DTIII6790-22	Trichopria nigra	BOLD:AEE0622
GBDTA3880-21	Trichopria oogaster	BOLD:AEK1997
GBDTA4221-21	Trichopria oogaster	BOLD:AEK1997
GBDTA17824-21	Trichopria picipes	BOLD:ADU4810
GBDTA3165-21	Trichopria picipes	BOLD:ADU4810
DTIII6022-22	Trichopria prema	BOLD:ADF4871
DTIII4295-22	Trichopria prema	BOLD:ADF4871
DTIII6295-22	Trichopria subimpressa	BOLD:ACR1931
DTIII6453-22	Trichopria subimpressa	BOLD:ACR1931
GBDTA3047-21	Trichopria suspecta	BOLD:AEJ1088
GBDTA2916-21	Trichopria suspecta	BOLD:AEJ1088
GBDTA17366-21	Trichopria tritoma	BOLD:ADF4414
GBDTA17259-21	Trichopria tritoma	BOLD:ADF4414
DTIII5238-22	Trichopria verticillata	BOLD:AEJ7337
DTIII6008-22	Trichopria verticillata	BOLD:AEJ7337
